# Supplementary material for: Incidence, risk factors, and clinical outcomes of HBV reactivation in non-liver solid organ transplant recipients with resolved HBV infection: A systematic review and meta-analysis
Source: PLoS Med. 2023 Mar 15;20(3):e1004196. doi: 10.1371/journal.pmed.1004196 (PMC10058170; doi:10.1371/journal.pmed.1004196)
Supplement: S1 Data — (ZIP) [file pmed.1004196.s010.zip]

Archive with 42 entries (38 files):
- Raw meta data/
- Raw meta data/Complicaitons of HBV reactivation/
- Raw meta data/Complicaitons of HBV reactivation/.Rhistory
- Raw meta data/Complicaitons of HBV reactivation/death.csv
- Raw meta data/Complicaitons of HBV reactivation/hepatic cirrhosis.csv
- Raw meta data/Complicaitons of HBV reactivation/hepatic failure.csv
- Raw meta data/Complicaitons of HBV reactivation/impaired liver function.csv
- Raw meta data/Complicaitons of HBV reactivation/R code for Complicaitons of HBV reactivation.docx
- Raw meta data/Risk factors of HBV reactivation/
- Raw meta data/Risk factors of HBV reactivation/ABOi.csv
- Raw meta data/Risk factors of HBV reactivation/age.csv
- Raw meta data/Risk factors of HBV reactivation/AR.csv
- Raw meta data/Risk factors of HBV reactivation/ATG.csv
- Raw meta data/Risk factors of HBV reactivation/donor HBcAb.csv
- Raw meta data/Risk factors of HBV reactivation/HBsAb.csv
- Raw meta data/Risk factors of HBV reactivation/HBsAb1.csv
- Raw meta data/Risk factors of HBV reactivation/prophylaxis.csv
- Raw meta data/Risk factors of HBV reactivation/R code for Risk factors of HBV reactivation.docx
- Raw meta data/Risk factors of HBV reactivation/rituximab dose.csv
- Raw meta data/Risk factors of HBV reactivation/rituximab.csv
- Raw meta data/Risk factors of HBV reactivation/sex.csv
- Raw meta data/The incidence of HBV reactivation/
- Raw meta data/The incidence of HBV reactivation/ABOc.csv
- Raw meta data/The incidence of HBV reactivation/ABOi.csv
- Raw meta data/The incidence of HBV reactivation/AR.csv
- Raw meta data/The incidence of HBV reactivation/Asia.csv
- Raw meta data/The incidence of HBV reactivation/ATG+.csv
- Raw meta data/The incidence of HBV reactivation/ATG-.csv
- Raw meta data/The incidence of HBV reactivation/Female.csv
- Raw meta data/The incidence of HBV reactivation/HBsAb+.csv
- Raw meta data/The incidence of HBV reactivation/HBsAb-.csv
- Raw meta data/The incidence of HBV reactivation/kidney.csv
- Raw meta data/The incidence of HBV reactivation/Male.csv
- Raw meta data/The incidence of HBV reactivation/metareg.csv
- Raw meta data/The incidence of HBV reactivation/metareg1.csv
- Raw meta data/The incidence of HBV reactivation/No AR.csv
- Raw meta data/The incidence of HBV reactivation/no prophylaxis.csv
- Raw meta data/The incidence of HBV reactivation/non-Asia.csv
- Raw meta data/The incidence of HBV reactivation/Prevalence.csv
- Raw meta data/The incidence of HBV reactivation/R code for incidence of HBV infection.docx
- Raw meta data/The incidence of HBV reactivation/Rituximab+.csv
- Raw meta data/The incidence of HBV reactivation/Rituximab-.csv
