# Supplementary material for: Incidence, risk factors, and clinical outcomes of HBV reactivation in non-liver solid organ transplant recipients with resolved HBV infection: A systematic review and meta-analysis
Source: PLoS Med. 2023 Mar 15;20(3):e1004196. doi: 10.1371/journal.pmed.1004196 (PMC10058170; doi:10.1371/journal.pmed.1004196)
Supplement: S1 Data — (ZIP) [file pmed.1004196.s010.zip › Raw meta data/Complicaitons of HBV reactivation/impaired liver function.csv]

study	event	n
Kim 2020	1	9
Querido 2019	0	2
Meng 2018	1	2
Lee 2018	5	8
Vitrone 2017	0	1
Chen 2013	12	15
Blanpain 1998	2	2
