# Supplementary material for: Incidence, risk factors, and clinical outcomes of HBV reactivation in non-liver solid organ transplant recipients with resolved HBV infection: A systematic review and meta-analysis
Source: PLoS Med. 2023 Mar 15;20(3):e1004196. doi: 10.1371/journal.pmed.1004196 (PMC10058170; doi:10.1371/journal.pmed.1004196)
Supplement: S1 Data — (ZIP) [file pmed.1004196.s010.zip › Raw meta data/The incidence of HBV reactivation/HBsAb+.csv]

study	event	n
Kim 2020	6	389
Lee 2017	4	147
Jeon 2018	10	809
Chen 2013	2	180
Kanaan 2012	1	74
