# Supplementary material for: Incidence, risk factors, and clinical outcomes of HBV reactivation in non-liver solid organ transplant recipients with resolved HBV infection: A systematic review and meta-analysis
Source: PLoS Med. 2023 Mar 15;20(3):e1004196. doi: 10.1371/journal.pmed.1004196 (PMC10058170; doi:10.1371/journal.pmed.1004196)
Supplement: S1 Data — (ZIP) [file pmed.1004196.s010.zip › Raw meta data/The incidence of HBV reactivation/kidney.csv]

study	event	n
Mei 2020	5	52
Kim 2020	9	449
Querido 2019	2	70
Meng 2018	2	95
Lee 2018	8	336
Jeon 2018	18	951
Nishimura 2013	0	34
Chen 2013	15	322
Kanaan 2012	6	93
Berger 2005	2	228
Blanpain 1998	2	49
