# Supplementary material for: Incidence, risk factors, and clinical outcomes of HBV reactivation in non-liver solid organ transplant recipients with resolved HBV infection: A systematic review and meta-analysis
Source: PLoS Med. 2023 Mar 15;20(3):e1004196. doi: 10.1371/journal.pmed.1004196 (PMC10058170; doi:10.1371/journal.pmed.1004196)
Supplement: S1 Data — (ZIP) [file pmed.1004196.s010.zip › Raw meta data/The incidence of HBV reactivation/metareg.csv]

study	n	event	Year	Country	Organ type	Age	Sex	HBsAb level	Follow-up	ABOi	Rituximab	HCV	ATG	prophylaxis
Mei	52	5	2020	1	1	57.2	0.634615385		41.5	0.269230769	0.346153846
Kim	449	9	2020	1	1	51	0.632516704	0.86636971	80.4	0.204899777	0.146993318	0.018036072	0.461024499	0
Alvarez-Lopez	40	0	2020	2	2	54	0.63				0			0
Querido	70	2	2019	2	1	51.9	0.714	0.914	151		0.157142857	0.142857143		0
Meng	95	2	2018	2	1	50	0.346	0.905263158	93		0		0.221052632	0
Lee	336	8	2018	1	1	50	0.651785714	0.860119048	74		0.270833333		0.12202381
Jeon	951	18	2018	1	1	42	0.565	0.850683491	114	0.057833859	0.16508938
Vitrone	11	1	2017	2	2	52	0.701		35.5					0
Nishimura	34	0	2013	1	1	48.4	0.558823529		57.1			0.058823529
Chen	322	15	2013	1	1		0.676282051	0.559006211	103.2				0.416149068	0.341614907
Kanaan	93	6	2012	2	1	56	0.61	0.795698925	73					0
Berger	228	2	2005	2	1
Duhart	22	0	2003	2	2	46	0.590909091	0.818181818	37.2			0.272727273	0.5	0.045454545
Blanpain	49	2	1998	2	1									0
