# Supplementary material for: Incidence, risk factors, and clinical outcomes of HBV reactivation in non-liver solid organ transplant recipients with resolved HBV infection: A systematic review and meta-analysis
Source: PLoS Med. 2023 Mar 15;20(3):e1004196. doi: 10.1371/journal.pmed.1004196 (PMC10058170; doi:10.1371/journal.pmed.1004196)
Supplement: S1 Data — (ZIP) [file pmed.1004196.s010.zip › Raw meta data/The incidence of HBV reactivation/metareg1.csv]

study	n	event	HBsAb level
Kim	449	9	0.86636971
Querido	70	2	0.914
Meng	95	2	0.905263158
Lee	336	8	0.860119048
Jeon	951	18	0.850683491
Chen	322	15	0.559006211
Kanaan	93	6	0.795698925
Duhart	22	0	0.818181818
