# Supplementary material for: Incidence, risk factors, and clinical outcomes of HBV reactivation in non-liver solid organ transplant recipients with resolved HBV infection: A systematic review and meta-analysis
Source: PLoS Med. 2023 Mar 15;20(3):e1004196. doi: 10.1371/journal.pmed.1004196 (PMC10058170; doi:10.1371/journal.pmed.1004196)
Supplement: S1 Data — (ZIP) [file pmed.1004196.s010.zip › Raw meta data/The incidence of HBV reactivation/Rituximab+.csv]

study	event	n
Mei 2020	2	18
Kim 2020	3	66
Lee 2017	5	49
